# Supplementary material for: Electrochemical Degradation of Sulfamethoxazole Enhanced by Bio-Inspired Iron-Nickel Encapsulated Biochar Particle Electrode
Source: Int J Mol Sci. 2024 Dec 19;25(24):13579. doi: 10.3390/ijms252413579 (PMC11678343; doi:10.3390/ijms252413579)
Supplement: Supplementary file 1 [file ijms-25-13579-s001.zip]

Archive with 1 entries (1 files):
- ijms-3369389-supplementary.pdf
